# Supplementary material for: Endovascular Therapy, Open Surgical Bypass, and Conduit Types for Index Treatment of Claudication
Source: JAMA Netw Open. 2025 Oct 16;8(10):e2533352. doi: 10.1001/jamanetworkopen.2025.33352 (PMC12531885; doi:10.1001/jamanetworkopen.2025.33352)
Supplement: Supplement 2. — eTable 2. Definition of demographic and comorbidities before intervention in open infrainguinal (INFRA) and endovascular peripheral vascular intervention (PVI) in Vascular Quality Initiative (VQI) data sets eTable 3. Definition of outcomes during admission in open infrainguinal (INFRA) and endovascular peripheral vascular intervention (PVI) data sets [file jamanetwopen-e2533352-s002.xlsx]

## Sheet: Table of contents
Bellomo TR, Jabbour G, Manchella M, et al. Endovascular therapy, open surgical bypass, and conduit types for index treatment of claudication. JAMA Netw Open. 2025;8(9):e2533352. doi:10.1001/jamanetworkopen.2025.33352
This supplemental material has been provided by the authors to give readers additional information about their work.
eTable 2. Definition of demographic and comorbidities before intervention in open infrainguinal (INFRA) and endovascular peripheral vascular intervention (PVI) in Vascular Quality Initiative (VQI) data sets
eTable 3. Definition of outcomes during admission in open infrainguinal (INFRA) and endovascular peripheral vascular intervention (PVI) data sets

## Sheet: eTable 2 Demographics
eTable 2. Definition of demographic and comorbidities before intervention in open infrainguinal (INFRA) and endovascular peripheral vascular intervention (PVI) in Vascular Quality Initiative (VQI) data sets
Combined variable definition	Combined variable name	Combined data field	INFRA variable name	INFRA data field	PVI variable name	PVI data field
Patient ID	patient_id	numeric patient ID	PATIENTID	numeric patient ID	PATIENTID	numeric patient ID
Side	side	1 = Right,2 = Left	SIDE	1 = Right,2 = Left	PROCSIDE_1, PROCSIDE_2, PROCSIDE_3, PROCSIDE_4	1 = Right,2 = Left,3 = Aorta (retired since 09/28/2017)
Indication On The Left	indication_l	0 = Asymptomatic, 1 = Claudication, 2 = Rest Pain, 3 = Tissue Loss, 4 = Acute Ischemia, 5 = Not Treated	INDICATIONR	0 = Asymptomatic,1 = Claudication,2 = Rest Pain,3 = Tissue Loss,4 = Acute Ischemia,5 = Not Treated	LEGSYMP_R	0 = Asymptomatic,1 = Claudication (retired since 09/22/2016),2 = Moderate Claudication,3 = Tissue Loss (retired since 09/22/2016),4 = Ischemic Rest Pain,5 = Ulcer/necrosis,6 = Non-healing Amputation,7 = Both Ulcer + Non-healing Amp,8 = Acute Ischemia,9 = Mild Claudication,10 = Severe Claudication,11 = Not Treated (retired since 09/22/2016)
Indication On The Right	indication_r	0 = Asymptomatic, 1 = Claudication, 2 = Rest Pain, 3 = Tissue Loss, 4 = Acute Ischemia, 5 = Not Treated	INDICATIONL	0 = Asymptomatic,1 = Claudication,2 = Rest Pain,3 = Tissue Loss,4 = Acute Ischemia,5 = Not Treated	LEGSYMP_L	0 = Asymptomatic,1 = Claudication (retired since 09/22/2016),2 = Moderate Claudication,3 = Tissue Loss (retired since 09/22/2016),4 = Ischemic Rest Pain,5 = Ulcer/necrosis,6 = Non-healing Amputation,7 = Both Ulcer + Non-healing Amp,8 = Acute Ischemia,9 = Mild Claudication,10 = Severe Claudication,11 = Not Treated (retired since 09/22/2016)
					INDICATION_OCCLUSIVE_R	0 = Asymptomatic,1 = Mild claudication,2 = Moderate claudication,3 = Severe claudication,4 = Rest Pain,5 = Ulcer/necrosis,6 = Non-healing amputation,7 = Both ulcer + non-healing amp,8 = Acute Ischemia
					INDICATION_OCCLUSIVE_L	0 = Asymptomatic,1 = Mild claudication,2 = Moderate claudication,3 = Severe claudication,4 = Rest Pain,5 = Ulcer/necrosis,6 = Non-healing amputation,7 = Both ulcer + non-healing amp,8 = Acute Ischemia
Age	age	numeric age in years	AGE	numeric age in years	AGE	numeric age in years
Age Category	age_cat	1 = age < 65; 2 = 65-75; 3 = age > 75	AGE	numeric age in years	AGE	numeric age in years
Race	race	1=white, 2=Black, 3=Asian, 4=other	RACE	5 = White,3 = Black or African American,2 = Asian,1 = American Indian or Alaskan Native,4 = Native Hawaiian or other Pacific Islander,6 = More than 1 race,7 = Unknown / Other	RACE	1 = American Indian or Alaskan Native,2 = Asian,3 = Black or African American,4 = Native Hawaiian or other Pacific Islander,5 = White,6 = More than 1 race,7 = Unknown / Other
Sex	sex	0=Male, 1=Female	GENDER	1 = Male,2 = Female,99 = Other	GENDER	1 = Male,2 = Female,99 = Other
Ethnicity	ethnicity	0 = No,1 = Yes (hispanic or latino)	ETHNICITY	0 = No,1 = Yes (hispanic or latino)	ETHNICITY	0 = No,1 = Yes
Height	height	height in inches	HTIN	height in inches	HTIN	height in inches
Weight	weight	weight	WTKG	weight	WTKG	weight
Body Mass Index Category	BMI_cat	1= < 18.5; 2 = 18.5-25; 3 = 25-30, 4 = 30-40, 5= > 40
Hypertension	hypertension	0 = no, 1 = yes	HTN	0 = No, 1 = Yes (>=140/90 or history) (retired since 11/15/2016), 2 = Yes, controlled [added on 04/13/2020] , 3 = Yes, uncontrolled [added on 04/13/2020]	HTN	0 = No, 1 = Yes (>=140/90 or history) (retired since 11/15/2016), 2 = Yes, controlled [added on 04/13/2020] , 3 = Yes, uncontrolled [added on 04/13/2020]
Diabetes	diabetes	0 = None,1 = Diet,2 = Non-insulin meds,3 = Insulin	T2D	0 = None,1 = Diet,2 = Non-insulin meds,3 = Insulin	PREOP_DIABETES	0 = None,1 = Diet,2 = Non-insulin meds,3 = Insulin
Smoking	smoking	0 = Never,1 = Prior,2 = Current	PREOP_SMOKING	0 = Never,1 = Prior,2 = Current	PREOP_SMOKING	0 = Never,1 = Prior,2 = Current
Coronary Artery Disease	cad	0=None, 1 = CAD no MI, 2 = CAD MI	CAD	0 = None,1 = Hx MI but no sx,2 = Stable angina,3 = Unstable angina or MI < 6 mos (retired since 09/12/2012),4 = MI < 6 mos,5 = Unstable angina	PRIOR_CAD	0 = None,1 = Hx MI but no sx,2 = Stable angina,3 = Unstable angina or MI < 6 mos (retired since 09/12/2012),4 = MI < 6 mos,5 = Unstable angina
Percutaneous Coronary Intervention	prior_pci	0=No, 1=yes	PRIOR_PCI	0 = None,1 = <5yr,2 = >= 5yrs ago	PRIOR_PCI	0 = None,1 = <5yr,2 = >= 5yrs ago
Coronary Artery Bypass Graft	prior_cabg	0=None, 1=yes	PRIOR_CABG	0 = None,1 = <5yr,2 = >= 5yrs ago	PRIOR_CABG	0 = None,1 = <5yr,2 = >= 5yrs ago
Congestive Heart Failure	prior_chf	0 = None,1 = Asymp or Mild,2 = Moderate or Severe	PRIOR_CHF	0 = None,1 = Asymp, hx CHF,2 = Mild,3 = Moderate,4 = Severe	PRIOR_CHF	0 = None,1 = Asymp, hx CHF,2 = Mild,3 = Moderate,4 = Severe
Stroke	prior_stroke	0=No, 1= any stroke	PRIOR_CVD	0 = None,1 = Hx stroke, asymptomatic,2 = Hx stroke, minor deficit,3 = Hx stroke, major deficit	PRIOR_CVD	0 = None,1 = Hx stroke, asymptomatic,2 = Hx stroke, minor deficit,3 = Hx stroke, major deficit
			STROKE	0 = None,1 = Minor,2 = Major
Stroke Categories	prior_stroke_intermediate	0 = None,1 = Minor,2 = Major	PRIOR_CVD	0 = None,1 = Hx stroke, asymptomatic,2 = Hx stroke, minor deficit,3 = Hx stroke, major deficit	PRIOR_CVD	0 = None,1 = Hx stroke, asymptomatic,2 = Hx stroke, minor deficit,3 = Hx stroke, major deficit
			STROKE	0 = None,1 = Minor,2 = Major
Chronic Obstructive Pulmonary Disease	prior_copd	0=None, 1=yes	COPD	0 = No,1 = Not treated,2 = On meds,3 = On home oxygen	COPD	0 = No,1 = Not treated,2 = On meds,3 = On home oxygen
Creatinine	creat	numeric creatinine	CREATININE	numeric creatinine	PREOP_CREAT	numeric creatinine
Estimated Glomerular Filtration Rate	eGFR_pre_new	male = (((142 * (df$creat / 0.7)^-1.2) * ((df$creat / 0.7)^-0.241) * (0.9938^df$AGE)) * 1.012), female = (((142 * (df$creat / 0.7)^-1.2) * ((df$creat / 0.7)^-0.241) * (0.9938^df$AGE)) * 1.012)	CREATININE	numeric creatinine	PREOP_CREAT	numeric creatinine
Estimated Glomerular Filtration Rate Category	eGFR_pre_cat_new	1 = >=60, 2= <60, 3= <30	CREATININE	numeric creatinine	PREOP_CREAT	numeric creatinine
Dialysis	prior_dialysis	0=No, 1= any stroke	DIALYSIS	0 = No,1 = Functioning transplant,2 = On dialysis	DIALYSIS	0 = No,1 = Functioning transplant,2 = On dialysis
Ambulation Status	preop_ambul_binary	1 = ambulatory, 2 = with assistance	PREOP_AMBUL	1 = Amb,2 = Amb w/ assistance,3 = Wheelchair,4 = Bedridden	PREOP_AMBUL	1 = Amb,2 = Amb W/ Assistance,3 = Wheelchair,4 = Bedridden,5 = Amb W/ Prosthesis,6 = Amb W/ Assistance or Prosthesis (retired since 09/28/2017)
American Society Of Anesthesiologists	asaclass	1 = 1,2 = 2,3 = 3,4 = 4,5 = 5	ASACLASS	1 = 1,2 = 2,3 = 3,4 = 4,5 = 5	R_ASACLASS	1 = 1,2 = 2,3 = 3,4 = 4,5 = 5
American Society Of Anesthesiologists Category	asaclass_cat	0 = 1 or 2, 1=3, 2=4 or 5	ASACLASS	1 = 1,2 = 2,3 = 3,4 = 4,5 = 5	R_ASACLASS	1 = 1,2 = 2,3 = 3,4 = 4,5 = 5
Statin	statin	0 = No,1 = Yes,2 = No, for medical reason,3 = Non-compliant	PREOP_STATIN	0 = No,1 = Yes,2 = No, for medical reason,3 = Non-compliant	PREOP_STATIN	0 = No,1 = Yes,2 = No, for medical reason,3 = Non-compliant
Statin Category	statin_cat	0 = No,1 = Yes	PREOP_STATIN	0 = No,1 = Yes,2 = No, for medical reason,3 = Non-compliant	PREOP_STATIN	0 = No,1 = Yes,2 = No, for medical reason,3 = Non-compliant
Aspirin	aspirin	0 = No,1 = Yes,2 = No, for medical reason,3 = Non-compliant	PREOP_ASA	0 = No,1 = Yes,2 = No, for medical reason,3 = Non-compliant	PREOP_ASA	0 = No,1 = Yes,2 = No, for medical reason,3 = Non-compliant
Aspirin Category	aspirin_cat	0 = No,1 = Yes	PREOP_ASA	0 = No,1 = Yes,2 = No, for medical reason,3 = Non-compliant	PREOP_ASA	0 = No,1 = Yes,2 = No, for medical reason,3 = Non-compliant
Clopidogrel	clopidogrel	0 = no, 1 = yes (PREOP_P2Y == 1)	PREOP_P2Y	0 = None,1 = Clopidogrel,2 = Prasugrel,3 = Ticlopidine,4 = Ticagrelor,5 = Other,6 = No, for medical reason,7 = Non-compliant	PREOP_P2Y	0 = None,1 = Clopidogrel,2 = Prasugrel,3 = Ticlopidine,4 = Ticagrelor,5 = Other,6 = No, for medical reason,7 = Non-compliant
Prasugrel	prasugrel	0 = no, 1 = yes, (PREOP_P2Y==2)	PREOP_P2Y	0 = None,1 = Clopidogrel,2 = Prasugrel,3 = Ticlopidine,4 = Ticagrelor,5 = Other,6 = No, for medical reason,7 = Non-compliant	PREOP_P2Y	0 = None,1 = Clopidogrel,2 = Prasugrel,3 = Ticlopidine,4 = Ticagrelor,5 = Other,6 = No, for medical reason,7 = Non-compliant
Ticagrelor	ticagrelor	0 = no, 1 = yes, (PREOP_P2Y==4)	PREOP_P2Y	0 = None,1 = Clopidogrel,2 = Prasugrel,3 = Ticlopidine,4 = Ticagrelor,5 = Other,6 = No, for medical reason,7 = Non-compliant	PREOP_P2Y	0 = None,1 = Clopidogrel,2 = Prasugrel,3 = Ticlopidine,4 = Ticagrelor,5 = Other,6 = No, for medical reason,7 = Non-compliant
Direct Oral Anticoagulants	preop_doac	0 = no, 1 = yes	R_C_PREOP_ANTICOAG	0 = None,1 = Warfarin,2 = Dabigatran,4 = Other,5 = No, for medical reason,6 = Non-compliant	R_C_PREOP_ANTICOAG	0 = None,7 = Vitamin K Antagonist,8 = Thrombin Inhibitor,9 = Factor Xa Inhibitor,4 = Other,5 = No, for Medical Reason,6 = Non-compliant
			PREOP_ANTICOAGULANT_V2	0 = None,1 = DOAC,2 = Injectable anticoagulant,3 = Vitamin K antagonist,99 = Other,4 = No, for medical reason,5 = Non-compliant	PREOP_ANTICOAGULANT_V2	0 = None,1 = DOAC,2 = Injectable anticoagulant,3 = Vitamin K antagonist,99 = Other,4 = No, for medical reason,5 = Non-compliant
Warfarin	preop_warfarin	0 = no, 1 = yes	PREOP_ANTICOAG	PREOP_ANTICOAG ==1	PREOP_ANTICOAG	0 = None,7 = Vitamin K Antagonist,8 = Thrombin Inhibitor,9 = Factor Xa Inhibitor,4 = Other,5 = No, for Medical Reason,6 = Non-compliant
Length Of Stay	los	length of day in days	TOTAL_LOS	length of dtay in days	TOTAL_LOS	length of dtay in days
Urgency	urgency	1 = Elective,2 = Urgent,3 = Emergent	URGENCY	1 = Elective,2 = Urgent,3 = Emergent,4 = Emergent, rupture (retired since 09/30/2014)	URGENCY	1 = Elective,2 = Urgent,3 = Emergent,4 = Emergent, rupture (retired since 09/30/2014)
Anesthesia	anesthesia	1 = Spinal,2 = Epidural,3 = General	ANESTHESIA	1 = Spinal,2 = Epidural,3 = General	NA	NA
Groin Incision	groin_incision	0 = None,1 = Vertical,2 = Horizontal	GROIN_INCISION	0 = None,1 = Vertical,2 = Horizontal	NA	NA
Graft Origin	graft_origin	1 = Ext Iliac,2 = Com Fem,3 = Profunda,4 = SFA,5 = AK Pop,6 = BK Pop,7 = Tibial	GRAFTORIG	1 = Ext Iliac,2 = Com Fem,3 = Profunda,4 = SFA,5 = AK Pop,6 = BK Pop,7 = Tibial	NA	NA
Graft Recipient	graft_recipient	1 = SFA,2 = Profunda,3 = AK Pop,4 = BK Pop,5 = T-P Trunk,6 = AT,7 = PT,8 = Peroneal,9 = DP Ankle,10 = PT Ankle,11 = Tarsal/plantar,12 = Com Fem	GRAFTRECIP	1 = SFA,2 = Profunda,3 = AK Pop,4 = BK Pop,5 = T-P Trunk,6 = AT,7 = PT,8 = Peroneal,9 = DP Ankle,10 = PT Ankle,11 = Tarsal/plantar,12 = Com Fem	NA	NA
Graft Vein Type	graft_vein_type_bi	combo_index_claud <- combo_index_claud %>% mutate(GRAFTVEINTYPE_bi = ifelse(GRAFTVEINTYPE ==1|GRAFTVEINTYPE==2|GRAFTVEINTYPE==3, 1, 0)) %>% mutate(GRAFTVEINTYPE_bi = ifelse(is.na(GRAFTVEINTYPE_bi) == TRUE, 0, GRAFTVEINTYPE_bi))	GRAFTVEINTYPE_bi	combo_index_claud <- combo_index_claud %>% mutate(GRAFTVEINTYPE_bi = ifelse(GRAFTVEINTYPE ==1|GRAFTVEINTYPE==2|GRAFTVEINTYPE==3, 1, 0)) %>% mutate(GRAFTVEINTYPE_bi = ifelse(is.na(GRAFTVEINTYPE_bi) == TRUE, 0, GRAFTVEINTYPE_bi))	NA	NA
Prosthetic	prosthetic	0 = None,1 = Dacron,2 = PTFE,3 = Non-Autologous Biologic,4 = Composite w/ vein	PROSTHETIC	0 = None,1 = Dacron,2 = PTFE,3 = Non-Autologous Biologic,4 = Composite w/ vein	NA	NA
Prosthetic Category	prosthetic_cat	0 = None, 1 = Dacron or PTFE, 2 = Non-Autologous Biologic or Composite w/ vein	PROSTHETIC	0 = None,1 = Dacron,2 = PTFE,3 = Non-Autologous Biologic,4 = Composite w/ vein	NA	NA
Total Procedure Time	totalproctime	time in minutes	TOTALPROCTIME	time in minutes	NA	NA
Fluoroscopy Time	fluorotime	time in minutes			FLUOROTIME	time in minutes
First Artery Treated	ARTERY_1	Artery 1 treated: Mapping from ARTERY_TREATED1: 1 = Aorta -> 1 = Aorta; 2 = Common iliac -> 2 = Common iliac; 3 = External iliac -> 3 = External iliac; 4 = SFA -> 7 = SFA; 5 = Popliteal -> 8 = Popliteal; 6 = AT -> 10 = Ant Tibial; 7 = TPT -> 11 = TP Trunk; 8 = PT -> 12 = Post Tibial; 9 = PR -> 13 = Peroneal; 10 = Com Fem -> 5 = Com Fem; 11 = Profunda -> 6 = Profunda; otherwise no mapping	NA	NA	ARTERY_1	1 = Aorta,2 = Common Iliac,3 = External Iliac,4 = Com+Ext Iliac (Introduced 9/22/2016),5 = Com Fem,6 = Profunda, 7 = SFA,8 = Popliteal,9 = SFA+Pop (Introduced 9/22/2016),10 = Ant Tibial,11 = TP Trunk,12 = Post Tibial,13 = Peroneal,14 = Dorsal Pedal (Introduced 9/22/2016),15 = Plantar (Introduced 9/22/2016),16 = Internal Iliac (Introduced 9/22/2016)
Second Artery Treated	ARTERY_2	Artery 2 treated: Mapping from ARTERY_TREATED2: 1 = Aorta -> 1 = Aorta; 2 = Common iliac -> 2 = Common iliac; 3 = External iliac -> 3 = External iliac; 4 = SFA -> 7 = SFA; 5 = Popliteal -> 8 = Popliteal; 6 = AT -> 10 = Ant Tibial; 7 = TPT -> 11 = TP Trunk; 8 = PT -> 12 = Post Tibial; 9 = PR -> 13 = Peroneal; 10 = Com Fem -> 5 = Com Fem; 11 = Profunda -> 6 = Profunda; otherwise no mapping	NA	NA	ARTERY_2	1 = Aorta,2 = Common Iliac,3 = External Iliac,4 = Com+Ext Iliac (Introduced 9/22/2016),5 = Com Fem,6 = Profunda, 7 = SFA,8 = Popliteal,9 = SFA+Pop (Introduced 9/22/2016),10 = Ant Tibial,11 = TP Trunk,12 = Post Tibial,13 = Peroneal,14 = Dorsal Pedal (Introduced 9/22/2016),15 = Plantar (Introduced 9/22/2016),16 = Internal Iliac (Introduced 9/22/2016)
Third Artery Treated	ARTERY_3	Artery 3 treated: Mapping from ARTERY_TREATED3: 1 = Aorta -> 1 = Aorta; 2 = Common iliac -> 2 = Common iliac; 3 = External iliac -> 3 = External iliac; 4 = SFA -> 7 = SFA; 5 = Popliteal -> 8 = Popliteal; 6 = AT -> 10 = Ant Tibial; 7 = TPT -> 11 = TP Trunk; 8 = PT -> 12 = Post Tibial; 9 = PR -> 13 = Peroneal; 10 = Com Fem -> 5 = Com Fem; 11 = Profunda -> 6 = Profunda; otherwise no mapping	NA	NA	ARTERY_3	1 = Aorta,2 = Common Iliac,3 = External Iliac,4 = Com+Ext Iliac (Introduced 9/22/2016),5 = Com Fem,6 = Profunda, 7 = SFA,8 = Popliteal,9 = SFA+Pop (Introduced 9/22/2016),10 = Ant Tibial,11 = TP Trunk,12 = Post Tibial,13 = Peroneal,14 = Dorsal Pedal (Introduced 9/22/2016),15 = Plantar (Introduced 9/22/2016),16 = Internal Iliac (Introduced 9/22/2016)
Fourth Artery Treated	ARTERY_4	Artery 4 treated: Mapping from ARTERY_TREATED4: 1 = Aorta -> 1 = Aorta; 2 = Common iliac -> 2 = Common iliac; 3 = External iliac -> 3 = External iliac; 4 = SFA -> 7 = SFA; 5 = Popliteal -> 8 = Popliteal; 6 = AT -> 10 = Ant Tibial; 7 = TPT -> 11 = TP Trunk; 8 = PT -> 12 = Post Tibial; 9 = PR -> 13 = Peroneal; 10 = Com Fem -> 5 = Com Fem; 11 = Profunda -> 6 = Profunda; otherwise no mapping	NA	NA	ARTERY_4	1 = Aorta,2 = Common Iliac,3 = External Iliac,4 = Com+Ext Iliac (Introduced 9/22/2016),5 = Com Fem,6 = Profunda, 7 = SFA,8 = Popliteal,9 = SFA+Pop (Introduced 9/22/2016),10 = Ant Tibial,11 = TP Trunk,12 = Post Tibial,13 = Peroneal,14 = Dorsal Pedal (Introduced 9/22/2016),15 = Plantar (Introduced 9/22/2016),16 = Internal Iliac (Introduced 9/22/2016)
First Artery Treatment Modality	T_MODALITY_PROCEDURE_1	1 = Endoarterial,2 = PTAB,3 = DVA	NA	NA	T_MODALITY_PROCEDURE_1	1 = Endoarterial,2 = PTAB,3 = DVA
Second Artery Treatment Modality	T_MODALITY_PROCEDURE_2	1 = Endoarterial,2 = PTAB,3 = DVA	NA	NA	T_MODALITY_PROCEDURE_2	1 = Endoarterial,2 = PTAB,3 = DVA
Third Artery Treatment Modality	T_MODALITY_PROCEDURE_1	1 = Endoarterial,2 = PTAB,3 = DVA	NA	NA	T_MODALITY_PROCEDURE_1	1 = Endoarterial,2 = PTAB,3 = DVA
Fourth Artery Treatment Modality	T_MODALITY_PROCEDURE_2	1 = Endoarterial,2 = PTAB,3 = DVA	NA	NA	T_MODALITY_PROCEDURE_2	1 = Endoarterial,2 = PTAB,3 = DVA
Endarterectomy 1	CCENDAR_1	0 = No,1 = Yes	R_CCENDAR	0 = No,1 = Yes	CCENDAR_1	0 = No,1 = Yes, primary closure,2 = Yes, patch closure
Endarterectomy 2	CCENDAR_2	0 = No,1 = Yes	CC_IPS_ENDAR	0 = None,1 = Inflow,2 = Outflow,3 = Both	CCENDAR_2	0 = No,1 = Yes, primary closure,2 = Yes, patch closure
Access Guide Side 1	ACCGUIDE_1	0 = None,1 = Fluoroscopy,2 = U/S,3 = Open exposure,4 = Concomitant endarterectomy	NA	NA	ACCGUIDE_1	0 = None,1 = Fluoroscopy,2 = U/S,3 = Open exposure,4 = Concomitant endarterectomy
Access Guide Side 2	ACCGUIDE_2	0 = None,1 = Fluoroscopy,2 = U/S,3 = Open exposure,4 = Concomitant endarterectomy	NA	NA	ACCGUIDE_2	0 = None,1 = Fluoroscopy,2 = U/S,3 = Open exposure,4 = Concomitant endarterectomy
Prior Intervention	prior_intervention	0 = No,1 = Yes	R_PRIOR_MAJAMP	0 = No,1 = Yes (retired since 09/12/2012),2 = BK/thru knee,3 = AK or higher	PRIOR_BYPENDARPVI	0 = No,1 = Yes
			R_PTASTENT.x	0 = No,1 = Yes	LEGTX_R	0 = No,1 = PVI,2 = Bypass,3 = Both
					LEGTX_L	0 = No,1 = PVI,2 = Bypass,3 = Both
					PRIOR_AMP_R	Default to No if Prior Amputation (Leg, Foot, Toe) = No ,5 = Minor Amputation (retired since 09/22/2016),6 = Major Amputation (retired since 09/22/2016),7 = Both minr and major amputation (retired since 09/22/2016). Mapping from PMAJAMPL and PMINAMPL. Where PMAJAMPL: 0 = No & PMINAMPL: 0 = No -> 0 = No; PMAJAMPL: 0 = No & PMINAMPL: 1 = Yes -> 5=Minor Amputation(Retired 07/26/2017); PMAJAMPL: 1 = …
					PRIOR_AMP_L	Default to No if Prior Amputation (Leg, Foot, Toe) = No ,5 = Minor Amputation (retired since 09/22/2016),6 = Major Amputation (retired since 09/22/2016),7 = Both minr and major amputation (retired since 09/22/2016). Mapping from PMAJAMPL and PMINAMPL. Where PMAJAMPL: 0 = No & PMINAMPL: 0 = No -> 0 = No; PMAJAMPL: 0 = No & PMINAMPL: 1 = Yes -> 5=Minor Amputation(Retired 07/26/2017); PMAJAMPL: 1 = …
					FEMENDART	0 = No,1 = Right,2 = Left,3 = Both

## Sheet: eTable 3 Outcomes
eTable 3. Definition of outcomes during admission in open infrainguinal (INFRA) and endovascular peripheral vascular intervention (PVI) data sets
Supplemental Table 3A. Definition of outcomes during admission in open infrainguinal (INFRA) and endovascular peripheral vascular intervention (PVI) data sets
Combined variable definition	Combined variable name	Combined data field	INFRA variable name	INFRA data field	PVI variable name	PVI data field
Ipsilateral Amputation	ipsamp	0: no, 1: minor, 2: BK, 3: AK	R_AMPIPS	0 = No,1 = Minor Amp,2 = BK Amp,3 = AK Amp	AMPLEVEL_R	0 = No,1 = Toe(s) (retired since 10/24/2016),2 = Transmet/midfoot (retired since 10/24/2016),3 = BK or Thru Knee (retired since 10/24/2016),4 = AK or Higher (retired since 10/24/2016),5 = Right,6 = Left,7 = Bilateral
			RTNOR_PLANNED_IPS_AMP	0 = No,1 = Yes	AMPLEVEL_L	0 = No,1 = Toe(s) (retired since 10/24/2016),2 = Transmet/midfoot (retired since 10/24/2016),3 = BK or Thru Knee (retired since 10/24/2016),4 = AK or Higher (retired since 10/24/2016),5 = Right,6 = Left,7 = Bilateral
			RTNOR_UNPLANNED_IPS_AMP	0 = No,1 = Yes	AMPUTATION	0 = No,1 = Toe(s) (retired since 10/24/2016),2 = Transmet/midfoot (retired since 10/24/2016),3 = BK or Thru Knee (retired since 10/24/2016),4 = AK or Higher (retired since 10/24/2016),5 = Right,6 = Left,7 = Bilateral
			POSTOP_PLANNED_IPS_AMP_LVL	1 = Toe(s),2 = Transmet/midfoot,3 = Partial/Full calcanectomy,4 = BK or thru knee,5 = AK or higher	PLANNEDAMP	0 = No,1 = Right,2 = Left,3 = Bilateral
			POSTOP_UNPLANNED_IPS_AMP_LVL	1 = Toe(s),2 = Transmet/midfoot,3 = Partial/Full calcanectomy,4 = BK or thru knee,5 = AK or higher
Ipsilateral Amputation Category	ipsamp_bi	0: no, 1: yes
Return To The Operation Room	return_or	0 = No,1 = Yes	RTOR	0 = No,1 = Yes	NA	NA
Myocardial Infarction	postop_mi	0 = No,1 = Troponin only,2 = EKG or clinical	NEWMI	0 = No,1 = Troponin only,2 = EKG or clinical	POSTOP_MI	0 = No,1 = Troponin only,2 = EKG or clinical
Myocardial Infarction Category	postop_mi_cat	0 = No,1 = Yes	NEWMI	0 = No,1 = Troponin only,2 = EKG or clinical	POSTOP_MI	0 = No,1 = Troponin only,2 = EKG or clinical
Death Within 30 Days	death_30	0 = No,1 = Yes	DEAD	0 = No,1 = Yes	DEAD	0 = No,1 = Yes
			PROC_SURVIVALDAYS	"This should be the longest known time of survival data available for the patient. Survival days are calculated as the Last Date of Contact (or Date of Death) for the patient - Procedure date for a procedure. "	PROC_SURVIVALDAYS	"This should be the longest known time of survival data available for the patient. Survival days are calculated as the Last Date of Contact (or Date of Death) for the patient - Procedure date for a procedure. "
Surgical Site Infection	ssi	0 = No,1 = Yes	POSTOP_SSI	0 = No,1 = Yes	INFECTION_1	0 = No,1 = Medical Rx,2 = Surgical Rx
					INFECTION_2	0 = No,1 = Medical Rx,2 = Surgical Rx
Length of Stay	los	length of day in days	TOTAL_LOS	length of dtay in days	TOTAL_LOS	length of dtay in days
Supplemental Table 3B. Definition of outcomes after discharge in open infrainguinal (INFRA) and endovascular peripheral vascular intervention (PVI) Long Term Followup (LTF) data sets.
Combined variable definition	Combined variable name	Combined data field	INFRA variable name	INFRA data field	PVI variable name	PVI data field
Days of Long Term Follow Up	LTF_days_total	LTF Contact Date - Procedure Date, if NA use survival days	LTF_DAYS	LTF Contact Date - Procedure Date	LTF_DAYS	LTF Contact Date - Procedure Date
Days of Survival	survival_days	last Date of Contact (or Date of Death) for the patient - Procedure date	PROC_SURVIVALDAYS	"This should be the longest known time of survival data available for the patient. Survival days are calculated as the Last Date of Contact (or Date of Death) for the patient - Procedure date for a procedure. "	PROC_SURVIVALDAYS	"This should be the longest known time of survival data available for the patient. Survival days are calculated as the Last Date of Contact (or Date of Death) for the patient - Procedure date for a procedure. "
Ipsilateral Amputation After Discharge	LTF_ipsamp	0: no, 1: minor, 2: BK, 3: AK	LTF_AMP	0 = No,2 = Minor Amp,3 = BK Amp,4 = AK Amp	LTF_AMP_R	0 = No,1 = Toe(s),2 = Minor Amp (retired since 09/28/2017),3 = BK or Thru Knee,4 = AK or Higher,5 = Transmet/midfoot
					LTF_AMP_L	0 = No,1 = Toe(s),2 = Minor Amp (retired since 09/28/2017),3 = BK or Thru Knee,4 = AK or Higher,5 = Transmet/midfoot
Days to Ipsilateral Amputation After Discharge	LTF_ampdays	days to amputation	LTF_AMP_DAYS	LTF Amputation Date - Procedure Date	LTF_AMP_R_DAYS	LTF Amputation Date - Procedure Date
					LTF_AMP_L_DAYS	LTF Amputation Date - Procedure Date
Return to the Operation Room Within 30 Days	LTF_RR	Return to OR within 30 days: 0 = No,1 = Yes	LTF_BYPASSREV	0 = No,1 = Yes, surgery,2 = Yes, catheter-based,3 = Both	NA	NA
Death within 30 Days	LTF_death_30	0 = No,1 = Yes	DEAD	0 = No,1 = Yes	DEAD	0 = No,1 = Yes
Surgical Site Infection Since Discharge	LTF_ssi		LTF_SSI	0 = No,1 = Superficial,2 = Deep,3 = Organ/space,4 = Return to OR (retired since 09/30/2014)	LTF_INFECTION_R	0 = Grade 0, None,1 = Grade 1, Mild,2 = Grade 2, Moderate,3 = Grade 3, Severe
					LTF_INFECTION_L	0 = Grade 0, None,1 = Grade 1, Mild,2 = Grade 2, Moderate,3 = Grade 3, Severe
Patency at Follow Up	LTF_patency_openonly	0 = patent, 1 = occluded	LTF_CURRPATENCY	1 = Primary (retired since 11/03/2022),2 = Prim-Assisted (retired since 11/03/2022),3 = Secondary (retired since 11/03/2022),6 = Patent,4 = Occluded,5 = Not Assessed
Dats of Patency At Follow Up	LTF_openonly_patency_days	days from discharge to last primary patency	LTF_CURRPATENCY_DAYS	Number of days between surgery date and LTFU date when graft patency is indicated as patent (ie, no reintervention, reintervention for thrombosis, or thrombosis with loss of patency). This is used in life table calculation for patency (days when patent graft is censored).
Readmission Within 30 Days	LTF_readmit30	0 = No,1 = Yes, related to the procedure	R_D30_READMISSION	0 = No,1 = Yes, procedure related (retired since 9/8/14) (retired since 09/08/2014),2 = Yes, procedure unrelated (retired since 9/8/14) (retired since 09/08/2014),3 = Yes, unplanned, unrelated to procedure,4 = Yes, unplanned, related to procedure,5 = Yes, planned, unrelated to procedure,6 = Yes, planned, related to procedure	D30_ADMIT_SINCE_DISC	0 = No,1 = Yes, Unplanned, related to procedure,2 = Yes, Unplanned, unrelated to the procedure,3 = Yes, Planned, related to procedure,4 = Yes, Planned, unrelated to procedure
			D30_ADMIT_SINCE_DISC	0 = No,1 = Yes, Unplanned, related to procedure,2 = Yes, Unplanned, unrelated to the procedure,3 = Yes, Planned, related to procedure,4 = Yes, Planned, unrelated to procedure
Days to Readmission	LTF_readmit30_days	Admission Since Discharge Date - Index Procedure Date	D30_DAYS	Admission Since Discharge Date - Index Procedure Date	D30_DAYS	Admission Since Discharge Date - Index Procedure Date
Thrombosis Requiring Revision Within 30 Days	LTF_openonly_thrombrev30	0 = No,1 = Yes revision within 30 days of operation	LTF_THROMBXREV	0 = No,1 = Yes, surgery,2 = Yes, catheter-based,3 = Both
Days to Thrombosis Requiring Revision	LTF_openonly_thrombrev_days	Days to Thrombectomy/lysis and revision	LTF_THROMBXREV_DAYS	Days to Thrombectomy/lysis and revision: LTF Thrombectomy-Revision Date - Procedure Date.
Bypass Revision Within 30 Days	LTF_openonly_bypassrev30	0 = No,1 = Yes	LTF_BYPASSREV	0 = No,1 = Yes, surgery,2 = Yes, catheter-based,3 = Both
Days Until Bypass Revision	LTF_openonly_bypassrev_days	Days to bypass revision: LTF Bypass Revision Date(not for thrombosis) - Procedure Date. This is used in life-table calculation as days when primary patency is lost.	LTF_BYPASSREV_DAYS	Days to bypass revision: LTF Bypass Revision Date(not for thrombosis) - Procedure Date. This is used in life-table calculation as days when primary patency is lost.
eTable 3C. Collection of combined outcomes across four data sets:infrainguinal (INFRA), endovascular peripheral vascular intervention (PVI), INFRA long term follow up (LTF), and PVI LTF
Combined variable definition	Combined variable name	Combined data field composition
Ipsilateral Amputation	ipsamp_total	ipsamp and LTF_ipsamp
Days until Amputation	ampdays_total	ipsamp and LTF_ampdays combined
Return to OR within 30 Days	RR30_total	return_or, RR30_total combined
